# Supplementary material for: A Two‐Protein Chemoreceptor Complex Regulates Oxygen Thresholds in Bacterial Magneto‐Aerotaxis
Source: Adv Sci (Weinh). 2025 Jun 25;12(34):e17315. doi: 10.1002/advs.202417315 (PMC12442639; doi:10.1002/advs.202417315)
Supplement: Supplementary file 4 — Supplemental Dataset [file ADVS-12-e17315-s002.xlsx]

## Sheet: MCPs
No. (Count limited to proteins featuring the 'MCPsignal' domain)	Name (this study)	Locus-tag MSR1(L), GenBank acc. CP027526, CP027527 (Uebe et al, Genome Announc 6, 2018)	Locus-tag MSR-1, WORKING DRAFT SEQUENCE, GenBank acc. CU459003.1 (Richter et al, J. Bacteriol. 189 (13), 2007)	Predicted size [aa] (KEGG, Kanehisa et al, Nucleic acids research 28 (1), 2000)	Predicted MW [kDa] (KEGG, (Kanehisa et al, Nucleic acids research 28 (1), 2000)	Predicted size [aa] (MiST3, Gumerov et al, Nucleic acids research 48 (D1), 2020)	Predicted transmembrane domains (MiST3/TMHMM, Gumerov et al, Nucleic acids research 48 (D1), 2020)	Predicted length class (MiST3, Gumerov et al, Nucleic acids research 48 (D1), 2020)	Located within or adjacent to the chemotaxis operon …	Comments / putative (functionally associated) protein(s) encoded in genomic neighborhood	Predicted motifs (KEGG/Pfam, Kanehisa et al, Nucleic acids research 28 (1), 2000)	Domain architecture (MiST3, Gumerov et al, Nucleic acids research 48 (D1), 2020) Domains (boxes) TMHMM (blue) Low complexity regions (pink) Coiled coils (green)	Protein abundance (Spectra normalized against protein size and total number of spectra in sample) (Raschdorf et al, Journal of Proteomics 172, 2018) 'Mag.str' = stringently washed magnetosomes	Protein abundance (Spectra normalized against protein size and total number of spectra in sample) (Raschdorf et al, Journal of Proteomics 172, 2018) 'Mem' = total enriched non-magnetic membrane fraction	Protein abundance (Spectra normalized against protein size and total number of spectra in sample) (Raschdorf et al, Journal of Proteomics 172, 2018) 'Non-mag' = total non-magnetic lysate	Protein abundance (Spectra normalized against protein size and total number of spectra in sample) (Raschdorf et al, Journal of Proteomics 172, 2018) Mag' = Magnetically separated magnetosomes
1	CetA1	MSR1_00120	MGR_0748	645	68.32	645	2	38H		bipartite system	MCPsignal CZB PilZ IFT57 EzrA DUF1664 HAMP BORCS6 SKA1		2.43659	4.34884	1.18671	2.59603
	CetB1	MSR1_00130	MGR_0749	175	19.646	175	0	none		bipartite system	PAS_3 PAS PAS_9 PAS_8 PAS_4		0.196931	0.644372	0.74279	0.609324
2		MSR1_00170	MGR_3507	642	68.245	642	2	38H			MCPsignal CZB PilZ HAMP LRAT Laminin_II		n.a.	n.a.	n.a.	n.a.
3		MSR1_00290	MGR_1945	652	69.363	652	2	38H			MCPsignal HAMP Laminin_I PAS_9 CCDC22 DUF1664 PAS_4 DUF3829 PAS_10		0.528506	2.12421	0.504375	0.633814
4		MSR1_02020	MGR_3970	676	72.337	676	2	38H			MCPsignal PilZ GLE1 DUF948		0.311316	0.796597	0.267654	0.256016
5	HemAT2	MSR1_02260	MGR_3994	479	50.267	479	0	44H/38H		located next to flagellar hook protein encoding gene flgE2	MCPsignal Protoglobin AAA_13 DUF6240		0.123109	0.227072	0.671444	0.413599
6	MCP-CACHE	MSR1_02290	MGR_3997	562	59.476	540	1	38H		identified previously by Tn-mutagensis in search for mutants with impaired biomagnetism and described as 'non-magnetic' (Silva et al, mSystems 5 (6), 2020)	sCache_2 dCache_2 MCPsignal Cache_3-Cache_2 DUF948 HAMP DUF1664 Laminin_I DUF3450 FlgN Strumpellin		1.12411	2.18023	0.785529	0.822997
	CetB5	MSR1_04030	MGR_4167	165	18.467	undefined	0	none		sensing domain only; MCP incomplete; no CetA counterpart; associated with CheY paralog (MSR1_04020) encoding gene	PAS_9 PAS_3 PAS PAS_4 PAS_8	n.a.	n.a.	n.a.	n.a.	n.a.
7	CetA4	MSR1_04410	MGR_4201	598	63.382	598	2	38H		bipartite system identified previously by Tn-mutagensis in search for mutants with impaired biomagnetism, but not characterized in detail (Silva et al, mSystems 5 (6), 2020)	MCPsignal HAMP ATG17_like DUF4064 DUF3450 DUF1664		1.85896	5.24877	1.80895	1.75327
	CetB4	MSR1_04420	MGR_4202	173	19.418	173	0	none		bipartite system	PAS_3 PAS PAS_9 PAS_4 PAS_8 DUF834		0.145107	0.635089	0.616871	0.299993
8		MSR1_04500	MGR_4210	859	91.666	881	2	38H		identified previously by Tn-mutagensis in search for mutants with impaired biomagnetism, but not characterized in detail (Silva et al, mSystems 5 (6), 2020)	MCPsignal dCache_1 HAMP BORCS6		n.a.	n.a.	n.a.	n.a.
9		MSR1_04510	MGR_4211	472	51.212	472	0	44H			MCPsignal DUF948 Laminin_II LXG Vps53_N ThiD2 FliS_cochap Senescence		0	0	0.545098	0.070069
10		MSR1_06210	MGR_0838	462	49.479	462	0	40H			MCPsignal CZB Laminin_II NRBF2_MIT BORCS6 zf-C2HCIx2C		0.648619	0.727449	0.8322	0.660889
11		MSR1_07210	not found (only fragments)	690	73.786	690	3	38H			MCPsignal HAMP AAA_13 DUF1664 DUF3450 DUF812		n.a.	n.a.	n.a.	n.a.
12	Aer1	MSR1_08650	MGR_0403	979	106.056	975	2	38H			MCPsignal 4HB_MCP_1 TarH PAS_3 PAS_9 PAS PAS_4 PAS_8 DUF1664 Laminin_I Seryl_tRNA_N HAMP		0.836273	1.27283	0.638527	0.518702
13		MSR1_08990	not found (only fragments)	566	58.782	535	1	38H	(cheOp2) (ACF)	identified previously by Tn-mutagensis in search for mutants with impaired biomagnetism, but not characterized in detail (Silva et al, mSystems 5 (6), 2020)	MCPsignal HAMP 4HB_MCP_1 TelA COG5 Laminin_I PIN_5 DUF1664 DUF6468 DUF948		n.a.	n.a.	n.a.	n.a.
14		MSR1_09050	MGR_0141	539	58.578	539	2	44H/40H	cheOp2 (ACF)		MCPsignal HAMP PilJ		3.12988	3.8681	0.894529	3.07511
15		MSR1_09120	MGR_0148	413	42.307	413	2	38H			MCPsignal HAMP Baculo_PEP_C Porin_8 DUF1664 DUF948		n.a.	n.a.	n.a.	n.a.
16	HemAT1	MSR1_09310	MGR_2126	443	47.01	443	0	38H			Protoglobin MCPsignal DUF1664 DUF948 ATG17_like LPP		0	0.136807	0.385892	0.12344
17		MSR1_12760	MGR_0538	806	86.312	806	2	36H	cheOp4 (F7)		MCPsignal HAMP HAMP_2 4HB_MCP_1 LrgA Exo70		4.37903	9.07712	4.52259	3.70329
18		MSR1_12820	MGR_0544	739	79.114	739	2	38H	(cheOp4) (F7)	encoded adjacent to cheOp4 (may be part of an independent transcriptional unit)	MCPsignal HAMP T4SS_pilin		n.a.	n.a.	n.a.	n.a.
19		MSR1_12940	MGR_0556	560	58.705	626	2	38H		identified previously by Tn-mutagensis in search for mutants with impaired biomagnetism, but not characterized in detail (Silva et al, mSystems 5 (6), 2020)	MCPsignal 4HB_MCP_1 TMP_3 HAMP Seryl_tRNA_N		1.30124	2.59029	0.746542	1.19157
20		MSR1_13880	MGR_0592	461	49.6925	461	0	44H			MCPsignal DUF1664 DUF3829 Prominin Laminin_II DUF3798		0	0	0.244836	0.0225989
21		MSR1_14730	MGR_3782	342	37.3644	342	0	44H			MCPsignal dCache_1		0.628041	1.94097	0.974518	0.681387
		MSR1_15250	MGR_2811	373	40.5757	373	2	none			dCache_3 sCache_3_3 Collectrin		2.32369	3.65925	0.600024	1.84567
22		MSR1_16060	MGR_3544	642	66.8546	642	0	44H		encoded next to CheW paralog (MSR1_16070)	MCPsignal		n.a.	n.a.	n.a.	n.a.
23		MSR1_16220	MGR_3559	653	69.7976	653	1	38H			MCPsignal HAMP DUF1722 RNA_Me_trans CENP-F_leu_zip DUF948		n.a.	n.a.	n.a.	n.a.
24		MSR1_16280	MGR_3565	570	59.9159	570	2	38H			MCPsignal 4HB_MCP_1 TarH HAMP ANIS5_cation-bd T7SS_ESX_EspC		0.429672	1.32781	0.316363	0.392458
25		MSR1_17650	MGR_3210	733	76.6712	733	0	38H			Peripla_BP_5 Peripla_BP_6 MCPsignal DUF948 HAMP NAD_kinase DAPDH_C AAA_13 ApoLp-III		n.a.	n.a.	n.a.	n.a.
26	MCP-Hr1	MSR1_18100	MGR_1492	696	74.6183	696	2	38H		identified previously by Tn-mutagensis in search for mutants with impaired biomagnetism and described as 'WT magnetic' (Silva et al, mSystems 5 (6), 2020)	MCPsignal 4HB_MCP_1 Hemerythrin HAMP DUF1664 TACC_C DUF6507		0.476409	0.961709	0.258368	0.353243
27		MSR1_18220	MGR_1504	539	56.1606	539	2	38H		identified previously by Tn-mutagensis in search for mutants with impaired biomagnetism and described as 'weakly magnetic' (Silva et al, mSystems 5 (6), 2020)	MCPsignal HAMP 4HB_MCP_1 DUF1664 Laminin_II		2.6276	4.63717	1.70307	2.0853
28	CetA3	MSR1_19620	MGR_2563	562	59.3227	562	2	44H		bipartite system	MCPsignal CZB HAMP Tox-PAAR-like		0.337863	0.586877	0.21794	0.281
	CetB3	MSR1_19630	MGR_2564	173	19.2554	173	0	none		bipartite system	PAS PAS_3 PAS_9 PAS_4 PAS_8		n.a.	n.a.	n.a.	n.a.
29		MSR1_20470	MGR_0983	794	85.0885	803	2	40H		identified previously by Tn-mutagensis in search for mutants with impaired biomagnetism and described as 'WT magnetic' (Silva et al, mSystems 5 (6), 2020)	MCPsignal dCache_3 HAMP CZB Vip3A_N CHIP_TPR_N		0.907336	1.58534	0.388607	0.68963
30		MSR1_20770	MGR_0816	441	47.6787	428	0	40H			MCPsignal CZB ATG17_like DUF3739 DUF948 Transcrip_act		0.394267	1.24136	0.797153	0.578406
31		MSR1_21040	MGR_2167	352	37.9551	352	0	24H/42H			MCPsignal dCache_1 Peptidase_M26_N		n.a.	n.a.	n.a.	n.a.
32		MSR1_21730	MGR_3291	692	73.4178	692	1	38H			MCPsignal dCache_1 HAMP EURL DUF1664		1.23562	2.02565	0.557342	1.03453
33		MSR1_22040	MGR_0485	567	59.1765	567	2	38H			MCPsignal HAMP BORCS6		0.407872	0.747684	0.317795	0.371581
34		MSR1_22250	MGR_2047	693	72.2364	693	2	38H			MCPsignal HAMP		0.872601	1.58696	0.818846	1.0424
35		MSR1_22520	MGR_1567	231	25.6605	231	0	none			MCPsignal FliJ DUF948 DASH_Dad2 HOOK DUF4795 Baculo_PEP_C CdvA Prominin Mce4_CUP1 Jnk-SapK_ap_N ATG17_like Laminin_II Syntaxin_2 ALIX_LYPXL_bnd WXG100 bZIP_1 HisKA_3 HSBP1 Dynamin_M BLM10_mid CENP-F_leu_zip DUF5660 EzrA Tropomyosin_1 ZapB DUF5685 BORCS8 FapA TBK1_CCD1 Allexi_40kDa TPR_MLP1_2 COG2 FUT8_N_cat FUSC CATRA-C Fmp27_WPPW Filament DUF2884 Fez1 CCDC28 Seryl_tRNA_N DUF1043 TraG_N Tropomyos…		0.759683	2.25678	4.99298	2.18689
36		MSR1_22810	MGR_3544	295	31.5265	295	0	44H			MCPsignal LXG DUF2009 P-mevalo_kinase DDE_Tnp_1_6		n.a.	n.a.	n.a.	n.a.
37		MSR1_23210	MGR_1828	552	57.5833	552	1	38H			MCPsignal HAMP 4HB_MCP_1 SesA DUF3450 DUF1664 DUF948		n.a.	n.a.	n.a.	n.a.
38		MSR1_23250	MGR_1824 (only fragment)	560	58.8751	560	2	38H			sCache_2 dCache_2 MCPsignal HAMP ATG17_like BORCS6 AAA_13		0.386849	1.3673	0.375378	0.445646
39		MSR1_23630	MGR_0019	535	56.1738	535	2	38H			4HB_MCP_1 MCPsignal TarH HAMP DUF1664 WXG100		n.a.	n.a.	n.a.	n.a.
		MSR1_24250	MGR_2853	153	16.2542	162	0	none		sensing domain only; might be associated with MSR1_24260	sCache_2 dCache_2 Cache_3-Cache_2 Glyco_hydro_9		0	0	0.244101	0
40		MSR1_24260	MGR_2852	565	58.868	565	2	38H		identified previously by Tn-mutagensis in search for mutants with impaired biomagnetism and described as 'WT magnetic' (Silva et al, mSystems 5 (6), 2020)	MCPsignal HAMP 4HB_MCP_1 DUF948 DUF1664 Laminin_I FtsX Renin_r		0.572948	1.36372	0.512217	0.647207
41		MSR1_24510	MGR_0691	666	70.8786	666	2	38H			MCPsignal HAMP DUF948 Vps53_N		0.263934	0.528032	0.226755	0.26891
42	Aer2	MSR1_26020	MGR_3404	560	59.4637	560	2	38H			MCPsignal PAS_3 PAS PAS_9 PAS_8 PAS_4 HAMP_2 HAMP DUF1664 Laminin_II		n.a.	n.a.	n.a.	n.a.
43		MSR1_26780	MGR_0209	637	67.617	637	2	40H	cheOp3 (ACF)		dCache_3 MCPsignal HAMP GIT1_C DUF948		0.055138	0.189118	0.0294221	0.0664026
44		MSR1_27020	MGR_1006	770	81.1626	783	2	36H			MCPsignal 4HB_MCP_1 TarH CZB HAMP_2 HAMP ATG14 Kre28		1.37673	2.91199	1.20426	1.06542
45		MSR1_27180	MGR_0520	564	59.762	543	0	38H		identified previously by Tn-mutagensis in search for mutants with impaired biomagnetism and described as 'weakly magnetic' (Silva et al, mSystems 5 (6), 2020)	dCache_2 sCache_2 MCPsignal HAMP DUF948 KxYKxGKxW_sig GAPES1 BORCS6 PIN_8 DUF5665		0.391965	0.805398	0.311275	0.414905
46	MCP-Hr2	MSR1_27430	MGR_2868	831	89.2063	831	2	38H			NIT MCPsignal Hemerythrin HAMP Matrix DUF3450		1.58334	2.23073	0.992282	1.17205
		MSR1_27760	MGR_0857	151	16.8271	151	0	none		sensing domain only; MCP incomplete; located next to two-component system	Cache_2 sCache_2 Cache_3-Cache_2		0.637603	0.143846	0.950276	0.329298
		MSR1_28080	MGR_1380	162	17.7249	168	0	none		sensing domain only; MCP incomplete	sCache_2 dCache_2 Cache_3-Cache_2		0	0	0.360951	0
		MSR1_28220	MGR_1364	371	40.7301	371	2	none		sensing domain only; MCP incomplete; associated with phytochrome-like protein Cph1 (MSR1_28210)	dCache_2 sCache_2 Cache_3-Cache_2		1.03756	1.54897	0.219614	0.58735
47	CetA2	MSR1_32190	MGR_1707 (fragment lacking cetB2 counterpart due to incomplete genome version)	436	45.229	436	2	38H		bipartite system	MCPsignal DUF1664 ATG17_like ISG65-75 CCDC22 COG5 TMF_TATA_bd Laminin_II TMP_3 Hormone_1 BioT2 Tropomyosin_1 AAA_13 HisKA_3 PHA_synth_III_E		3.16447	6.56298	2.02092	2.24781
	CetB2	MSR1_32200	MGR_1772 (fragment lacking cetA2 counterpart due to incomplete genome version)	174	19.4357	174	0	none		bipartite system	PAS_3 PAS_9 PAS PAS_4 PAS_8 Rpf1_C		0	0.128705	0.928105	0.694856
48		MSR1_34720	MGR_1637	560	58.5011	560	2	38H		identified previously by Tn-mutagensis in search for mutants with impaired biomagnetism and described as 'WT magnetic' (Silva et al, mSystems 5 (6), 2020)	MCPsignal HAMP DUF1664 DUF3450 FLgD_tudor 4HB_MCP_1		1.7088	4.04735	1.33639	1.42596
49		MSR1_35150	MGR_1222	567	60.9133	554	2	38H			MCPsignal HAMP TACC_C DUF1664 Piezo_RRas_bdg BORCS6 V_ATPase_I ATG17_like Laminin_II DUF948		1.62476	3.86047	1.30923	1.47757
50		MSR1_36210	MGR_2382	565	59.5918	565	2	38H			sCache_2 MCPsignal dCache_2 HAMP Cache_3-Cache_2 SKA1 Laminin_II DUF3450		0.652207	1.40983	0.407692	0.632191
51		MSR1_36220	MGR_2383	565	59.4555	570	2	38H			sCache_2 dCache_2 MCPsignal Cache_3-Cache_2 HAMP ATG17_like DUF1664 DUF3450 GHL10 DUF948 SKA1 DNA_pol3_alpha IGF2_C AAA_13		0.515347	1.24436	0.404025	0.574274
52		MSR1_36360	MGR_1102	560	58.6603	560	2	38H		identified previously by Tn-mutagensis in search for mutants with impaired biomagnetism, but not characterized in detail (Silva et al, mSystems 5 (6), 2020)	sCache_2 dCache_2 MCPsignal Cache_3-Cache_2 HAMP AAA_13		n.a.	n.a.	n.a.	n.a.
		MSR1_36500	MGR_1589	557	60.2352	557	2	none		protein lacking the 'MCPsignal' domain - potential membrane-linked diguanylate cyclase	sCache_2 GGDEF dCache_2 PAS PAS_9 HAMP PAS_3 PAS_4 Cache_3-Cache_2 PAS_8 MacB_PCD PTS_EIIA_1		0.087353	0.090553	0	0.134648
53		MSR1_36840	MGR_0183	566	59.5192	573	2	38H			MCPsignal 4HB_MCP_1 HAMP TarH DUF948 ZYG-11_interact DUF1664 DUF496 BORCS6 Goodbye		n.a.	n.a.	n.a.	n.a.
54		MSR1_37860	MGR_2253	683	73.6084	690	2	38H			MCPsignal HAMP		0.287984	0.654553	0.191471	0.237934
55		MSR1_39740	MGR_0874 (only fragment)	670	70.2371	670	1	38H			MCPsignal HAMP 4HB_MCP_1 IFT57		0.795343	2.05896	0.620202	0.314318
													‘n.a.’ denotes data not available or not detected in the analysis dataset
